# Supplementary material for: The gut microbial diversity of colon cancer patients and the clinical significance
Source: Bioengineered. 2021 Sep 23;12(1):7046–60. doi: 10.1080/21655979.2021.1972077 (PMC8806656; doi:10.1080/21655979.2021.1972077)
Supplement: Supplemental Material [file KBIE_A_1972077_SM2795.zip]

Archive with 5 entries (4 files):
- supplementary/
- supplementary/figure S1 (1).tif
- supplementary/figure S2.tif
- supplementary/figure S3.tif
- supplementary/figure S4.tif
